# Supplementary material for: Identification of genes associated with spontaneous regression of neuroblastoma
Source: Pediatr Discov. 2023 Jun 9;1(1):e10. doi: 10.1002/pdi3.10 (PMC12118307; doi:10.1002/pdi3.10)
Supplement: Supplementary file 1 — Table S1 [file PDI3-1-e10-s001.xls]

## Sheet: Sheet1
up-regulated	down-regulated
NTRK1	PRR7
INSRR	LY6E
SLC18A1	MAGEA5
HBG2	SLC1A5
TFAP2B	BIRC5
POF1B	FLNC
EYA4	UBE2S
ALB	ODC1
PLXNA4	MAGEA11
CHD5	STAC2
HOXC9	TRIM54
MAP7	PTPN5
CNR1	FEV
NXPH1	FEN1
EPB41L3	HS3ST2
SFRP1	IGKC
AGT	CDCA5
CACNA2D3	RET
ALDOB	NPTX2
TMEFF2	MUC15
TM4SF4	HK2
AMIGO2	PRRX2
ALCAM	SLC30A3
ADCY1	BMP7
CPNE8	NCAN
SLCO3A1	PRAME
PMP22	NMU
APOA2	PAGE2
CALB1	MAGEA10
DIRAS1	PAGE5
GPR22
APOC3
FGA
GC
FGB
AMBP
ANKFN1
ST8SIA2
ORM1
DDAH1
TLN2
APOA1
SLC4A8
APOH
DBH
PLXNC1
AKAP7
PLAGL1
SCN9A
PTCHD1
PKIB
PRSS35
CREB5
RGS5
RFTN1
PLCD4
GABRP
PRUNE2
MEIS2
CCBE1
HSD17B3
PGM2L1
HBG1
DDC
TMC2
EXOC4
NRCAM
ITIH2
ENTPD3
ARSF
PIK3R1
FGG
TMEM132C
PROX1
WSB1
HRK
APCS
MDGA1
SCG2
ALDH3A2
PRND
ASPN
EYA1
DOC2B
SCN7A
GFRA3
TF
IGFBP1
ARG1
VSTM2A
TTTY15
AHSG
MYO15A
KCNK10
ARHGAP21
HS6ST3
AKR1C1
GATA2
TTLL7
DGKB
RAB3B
LIFR
RORB
KCNG1
TTR
MIAT
SLC18A2
LAMA4
CPNE2
ADAMTS10
SERPINC1
C1QTNF2
WNT4
FAT4
NCOA7
THSD7A
ST6GALNAC5
PXDN
DLC1
SLC6A2
IGSF10
MATN2
LRRC2
IGF2BP2
CYB5R2
SCN2A
SAMD11
EPHA5
SERINC2
TRIM55
FRZB
SULT2A1
AGRN
SYN3
USP9Y
ARHGEF10L
RPH3A
CAMK2B
GRIA2
GABARAPL1
FNDC5
KNG1
FGD6
